# Supplementary material for: The causal effect of educational attainment on stress urinary incontinence: a two-sample mendelian randomization study
Source: BMC Womens Health. 2023 Nov 2;23:564. doi: 10.1186/s12905-023-02724-2 (PMC10621122; doi:10.1186/s12905-023-02724-2)
Supplement: Supplementary file 1 — Additional file 1: Supplementary Table 1. IVs of "Years of schooling". [file 12905_2023_2724_MOESM1_ESM.xlsx]

## Sheet: Supplementary Table 1
Supplementary Table 1: IVs of "Years of schooling"
	samplesize	SNP	b	se	p
1	463010	rs10073890	0.00144821	0.0180237	0.935959
2	463010	rs1008078	-0.0131491	0.0117808	0.264357
3	463010	rs10189857	0.00907658	0.0116974	0.437781
4	463010	rs10191758	-0.0298849	0.0125844	0.0175609
5	463010	rs10205801	-0.0220796	0.0190765	0.247101
6	463010	rs10215082	-0.0116047	0.0153683	0.450186
7	463010	rs10240905	0.00838045	0.0178402	0.638533
8	463010	rs10456918	0.0107659	0.0174685	0.537695
9	463010	rs10460095	-0.00188295	0.0189788	0.920969
10	463010	rs1051474	-0.0106222	0.0169927	0.531902
11	463010	rs10760023	-0.012108	0.0196807	0.538408
12	463010	rs10765775	-0.00659122	0.0138131	0.63324
13	463010	rs10772644	0.0238934	0.0200651	0.233734
14	463010	rs10773002	-0.0113267	0.0105582	0.28337
15	463010	rs10797055	-0.00436321	0.0202836	0.829681
16	463010	rs10798418	-0.000522176	0.0212913	0.980434
17	463010	rs10856785	-0.0114039	0.0197845	0.564342
18	463010	rs10862376	-0.0360103	0.0176046	0.0408054
19	463010	rs10875121	-0.020295	0.0147397	0.168547
20	463010	rs10887801	-0.00669553	0.0185797	0.718572
21	463010	rs10940921	-0.0328279	0.0186682	0.078664
22	463010	rs10963297	-0.0188642	0.0122815	0.124543
23	463010	rs10994777	-0.00470473	0.0186115	0.800433
24	463010	rs11023749	0.00946352	0.0186811	0.612448
25	463010	rs1105307	0.00361254	0.0194629	0.852749
26	463010	rs1106090	0.00765891	0.0177188	0.665561
27	463010	rs11081529	-0.00027366	0.0167606	0.986973
28	463010	rs11123818	-0.00186753	0.00989582	0.850313
29	463010	rs111821073	-0.0143174	0.0199834	0.473704
30	463010	rs112687095	0.0323165	0.0202759	0.110972
31	463010	rs112806496	0.0129141	0.0186787	0.489326
32	463010	rs113520408	0.0104322	0.0170632	0.540944
33	463010	rs113615161	0.0102942	0.01996	0.606036
34	463010	rs1143770	0.00489342	0.0178151	0.783564
35	463010	rs115454970	-0.0308456	0.0196224	0.11596
36	463010	rs11601122	-0.00686513	0.0139954	0.623762
37	463010	rs11620355	-0.00524069	0.0203252	0.796529
38	463010	rs11635092	-0.0141937	0.0169889	0.403451
39	463010	rs11657342	-0.00196569	0.0147392	0.893905
40	463010	rs11663602	0.00727953	0.0184467	0.69312
41	463010	rs11678980	-0.0111106	0.0118663	0.34911
42	463010	rs11681861	0.0183987	0.0207762	0.375849
43	463010	rs11694904	-0.0356568	0.0178001	0.0451578
44	463010	rs11732657	-0.0173257	0.0179634	0.334795
45	463010	rs11752914	0.0296979	0.0208576	0.154492
46	463010	rs11772580	-0.00173329	0.0196673	0.929773
47	463010	rs117799466	-0.0117524	0.0186532	0.528662
48	463010	rs11871429	0.0093779	0.0167398	0.575332
49	463010	rs12028010	-0.0128434	0.0140214	0.359675
50	463010	rs12332731	-0.00549782	0.0182308	0.762981
51	463010	rs12375949	-0.0114131	0.013886	0.411129
52	463010	rs12468040	-0.0177459	0.0143547	0.216368
53	463010	rs12503522	-0.00567172	0.0197226	0.773672
54	463010	rs12519073	0.0112477	0.0196179	0.566413
55	463010	rs12574281	0.0425941	0.0191382	0.0260404
56	463010	rs12602286	-0.0123634	0.0176517	0.48367
57	463010	rs12643771	0.0085085	0.0142664	0.550907
58	463010	rs12682775	0.030753	0.020382	0.131341
59	463010	rs1291818	-0.00241175	0.0187477	0.89764
60	463010	rs12940014	0.0153101	0.02132	0.472688
61	463010	rs12955211	-0.0256274	0.0194899	0.18854
62	463010	rs13010566	-0.0147768	0.0188575	0.433274
63	463010	rs13029509	0.0190345	0.0190575	0.317894
64	463010	rs13090388	-0.0016342	0.00759506	0.829638
65	463010	rs13141210	-0.0012181	0.0147425	0.93415
66	463010	rs13145650	0.00487303	0.0186225	0.793572
67	463010	rs1334297	-0.00569457	0.009255	0.538359
68	463010	rs13422673	0.0096214	0.0166878	0.564241
69	463010	rs1363862	-0.043665	0.0191246	0.0224195
70	463010	rs1381247	-0.0107879	0.0208893	0.605555
71	463010	rs1391438	-0.00642719	0.0128922	0.618107
72	463010	rs1427298	0.0221101	0.0199891	0.26868
73	463010	rs1450782	0.000384693	0.0213274	0.985609
74	463010	rs152603	-0.0164679	0.0203236	0.417775
75	463010	rs1558727	0.0249045	0.0187254	0.183522
76	463010	rs1566085	-0.0102315	0.0122871	0.405013
77	463010	rs1569092	-0.00249931	0.0152305	0.869654
78	463010	rs1584469	0.00555478	0.0168276	0.741325
79	463010	rs1592757	-0.0047683	0.0199437	0.811038
80	463010	rs1595973	-0.00661821	0.020194	0.743115
81	463010	rs1618725	-0.0253066	0.01352	0.0612368
82	463010	rs1620977	0.00285647	0.0110083	0.795262
83	463010	rs1671770	-0.0188861	0.0197141	0.338063
84	463010	rs16846463	1.45e-05	0.0147296	0.999215
85	463010	rs16854920	-0.0300015	0.0208445	0.150065
86	463010	rs1689510	-0.0338424	0.0119836	0.00474209
87	463010	rs16995054	-0.0214923	0.0177568	0.226136
88	463010	rs17048855	-0.0132633	0.0177261	0.454319
89	463010	rs17110109	-0.00606125	0.0200164	0.762032
90	463010	rs17126938	0.00365998	0.0189549	0.84689
91	463010	rs17425572	-0.00176912	0.0163707	0.913943
92	463010	rs17489649	-0.0035092	0.0152394	0.81788
93	463010	rs175325	-0.0238249	0.017348	0.169643
94	463010	rs17551064	0.0112849	0.0181382	0.533834
95	463010	rs17563464	-0.0185148	0.0164886	0.261486
96	463010	rs17565975	-0.019503	0.0177078	0.270732
97	463010	rs17598675	-0.0169347	0.0167943	0.313283
98	463010	rs176218	-0.0192307	0.0135317	0.15527
99	463010	rs1827540	-0.00490257	0.0188818	0.795137
100	463010	rs1866823	0.0133908	0.0200865	0.504992
101	463010	rs1882273	-0.00709908	0.0170773	0.677628
102	463010	rs1925576	0.00694405	0.0204297	0.733932
103	463010	rs1947114	0.034526	0.0213204	0.105365
104	463010	rs1949226	-0.0334319	0.0211196	0.113426
105	463010	rs1964927	5.99e-05	0.0146926	0.996748
106	463010	rs2052285	-0.000733912	0.0182024	0.967838
107	463010	rs2067854	-0.0280552	0.0166344	0.0916848
108	463010	rs2179152	-0.050478	0.0141713	0.000368047
109	463010	rs2182505	0.0164199	0.0207169	0.428019
110	463010	rs225291	-0.0441761	0.0209476	0.034954
111	463010	rs2256965	-0.0359041	0.0179908	0.0459673
112	463010	rs2283076	-0.0183004	0.0208495	0.380085
113	463010	rs2287838	0.00801108	0.0174477	0.646128
114	463010	rs2302761	-0.0302198	0.0180061	0.0932861
115	463010	rs2347526	-0.00636257	0.0150682	0.672841
116	463010	rs242093	-0.0208654	0.0197171	0.289946
117	463010	rs2441111	0.00320189	0.0184935	0.862544
118	463010	rs2447535	0.00229515	0.0185863	0.901722
119	463010	rs2554835	0.0193143	0.0209963	0.357631
120	463010	rs2570497	-0.0102309	0.0169259	0.545542
121	463010	rs2725370	-0.0123621	0.014184	0.383452
122	463010	rs277828	0.0102454	0.020966	0.625078
123	463010	rs2787101	0.0154482	0.0212002	0.466195
124	463010	rs2819336	-0.0144732	0.0113841	0.203603
125	463010	rs2820314	-0.0308156	0.0191459	0.107504
126	463010	rs28373063	-0.0154663	0.0187777	0.410136
127	463010	rs28513670	0.0175787	0.0179542	0.327539
128	463010	rs2885198	-0.0147178	0.0196791	0.454528
129	463010	rs2901616	-0.0146623	0.0212397	0.489991
130	463010	rs2905426	-0.0240234	0.0201938	0.234187
131	463010	rs2923431	0.000863722	0.0181687	0.962084
132	463010	rs2971970	-0.00662038	0.0146366	0.651041
133	463010	rs2998315	0.000956793	0.0157828	0.95166
134	463010	rs3013014	0.0328636	0.0197018	0.0953052
135	463010	rs301800	-0.00328772	0.0172969	0.84925
136	463010	rs3026996	-0.0129599	0.0151524	0.392384
137	463010	rs31940	-0.0103781	0.0186191	0.57726
138	463010	rs337637	-0.0488853	0.0183645	0.00776893
139	463010	rs34316	-0.0160882	0.0100713	0.110169
140	463010	rs34394051	-0.0172928	0.0196954	0.379937
141	463010	rs34485537	-0.00843931	0.0190252	0.657342
142	463010	rs34853711	0.00472161	0.0150166	0.753198
143	463010	rs35039375	-0.0116804	0.0176015	0.506944
144	463010	rs35309068	-0.0244117	0.0152315	0.108999
145	463010	rs35316276	-0.0351435	0.019024	0.0647009
146	463010	rs35417702	-0.00622131	0.0138341	0.652921
147	463010	rs35475880	0.0412913	0.0163652	0.011632
148	463010	rs35532491	0.0120458	0.0163537	0.461376
149	463010	rs36083520	-0.0101139	0.0161009	0.529901
150	463010	rs36119825	0.007018	0.0188657	0.709894
151	463010	rs363096	0.0061105	0.0148361	0.680437
152	463010	rs3747631	-0.0213429	0.01111	0.0547257
153	463010	rs3788556	-0.0056186	0.0177988	0.75225
154	463010	rs3800546	-0.00184195	0.0193593	0.924199
155	463010	rs3809634	-0.0369511	0.0205238	0.0717971
156	463010	rs3890802	0.0155646	0.0196956	0.429377
157	463010	rs3897821	-0.00270407	0.014086	0.847766
158	463010	rs406413	-0.0181997	0.0144253	0.207073
159	463010	rs4073894	-0.018655	0.0163703	0.25447
160	463010	rs4328757	-0.0131618	0.0192152	0.493365
161	463010	rs4352658	0.00427302	0.0172774	0.804661
162	463010	rs4369924	0.00822651	0.0200052	0.680913
163	463010	rs4382592	0.00331347	0.013315	0.803474
164	463010	rs4384309	-0.0474782	0.0185046	0.0102953
165	463010	rs4392737	-0.0147572	0.0210267	0.482784
166	463010	rs4442732	-0.0275529	0.0193739	0.154979
167	463010	rs4497562	-0.00557837	0.0189799	0.768827
168	463010	rs4667025	0.00581404	0.0213592	0.785466
169	463010	rs4700393	-0.0154786	0.00958691	0.106408
170	463010	rs4726070	0.00942598	0.016331	0.563816
171	463010	rs4733264	0.00543753	0.0215976	0.801222
172	463010	rs4743923	-0.0619987	0.0211975	0.0034466
173	463010	rs4757957	-0.00522608	0.0152134	0.731209
174	463010	rs4766424	0.0123135	0.021234	0.561984
175	463010	rs4778058	-0.0152851	0.0199628	0.443869
176	463010	rs4787457	0.000603532	0.0118348	0.959328
177	463010	rs4810227	0.0253042	0.0162693	0.119868
178	463010	rs4839155	0.0189723	0.0188479	0.314127
179	463010	rs4846724	-0.02637	0.0197328	0.181433
180	463010	rs4870482	-0.0504573	0.0207615	0.015085
181	463010	rs4888746	-0.0076233	0.0217859	0.7264
182	463010	rs4904523	0.0143881	0.0213525	0.500413
183	463010	rs4945424	-0.0265504	0.0204764	0.194757
184	463010	rs4964046	-0.0257466	0.0198786	0.195254
185	463010	rs4972400	-0.0236003	0.0181439	0.193353
186	463010	rs4984541	-0.00459669	0.019362	0.812341
187	463010	rs510706	-0.0335283	0.0190258	0.0780259
188	463010	rs535307	0.0364571	0.021641	0.0920606
189	463010	rs55736314	-0.00579932	0.0142591	0.684221
190	463010	rs55771711	0.00382879	0.0147288	0.7949
191	463010	rs56391344	-0.0207277	0.0146236	0.156361
192	463010	rs575113	-0.0335955	0.017206	0.0508734
193	463010	rs59123361	0.00478945	0.0156495	0.75957
194	463010	rs59480703	-0.0368177	0.0203856	0.0709084
195	463010	rs6122735	0.0192448	0.0194247	0.321813
196	463010	rs6123924	-0.0165192	0.0181537	0.36284
197	463010	rs613872	0.0112018	0.015053	0.456782
198	463010	rs61747885	0.00170965	0.0199685	0.931771
199	463010	rs62097985	0.0162128	0.0157649	0.303756
200	463010	rs62183776	-0.0221473	0.0193304	0.251908
201	463010	rs62184480	-0.000873573	0.0145418	0.952097
202	463010	rs622169	0.0200939	0.0209594	0.337706
203	463010	rs62439690	0.0103305	0.0211171	0.624701
204	463010	rs62444881	-0.00218831	0.0142768	0.87818
205	463010	rs6493265	-0.00563404	0.0147395	0.702282
206	463010	rs6513959	-0.000751954	0.0186132	0.967775
207	463010	rs6557171	-0.0120298	0.0134653	0.371646
208	463010	rs663234	-0.00699401	0.0204393	0.732212
209	463010	rs66568921	-0.0163287	0.0134334	0.224165
210	463010	rs6731373	0.00130287	0.0165726	0.937338
211	463010	rs6731967	0.0284029	0.0199038	0.153578
212	463010	rs67885444	-0.00413299	0.0192339	0.829861
213	463010	rs67890737	0.0158609	0.0184273	0.389388
214	463010	rs6803651	-0.0146263	0.0178967	0.413781
215	463010	rs6805241	-0.00258827	0.0167952	0.877525
216	463010	rs6938002	-0.022592	0.0201457	0.262106
217	463010	rs6959891	0.00878599	0.0196183	0.654264
218	463010	rs7012546	-0.0264567	0.0200804	0.187658
219	463010	rs7016302	0.0269837	0.0214373	0.208129
220	463010	rs702606	0.024094	0.0204925	0.239695
221	463010	rs7029718	-0.00266715	0.0083105	0.748258
222	463010	rs7031698	-0.00024355	0.0191843	0.989871
223	463010	rs710629	-0.00259531	0.0199625	0.896559
224	463010	rs71646142	-0.0144351	0.0198525	0.467155
225	463010	rs7233920	-0.019591	0.0182406	0.282809
226	463010	rs7257460	0.0404389	0.0192985	0.036132
227	463010	rs7278859	-0.0342801	0.0214554	0.110101
228	463010	rs72807818	-0.0217813	0.0153202	0.155101
229	463010	rs72828517	0.00426897	0.0142033	0.763748
230	463010	rs72840994	-0.0274828	0.020251	0.174746
231	463010	rs730384	-0.0258307	0.0199122	0.194552
232	463010	rs7315713	0.0457492	0.0215006	0.0333526
233	463010	rs7321274	-0.00890518	0.0195031	0.647957
234	463010	rs73301698	-0.0123889	0.0191236	0.517093
235	463010	rs7332724	0.00188615	0.019514	0.922999
236	463010	rs73344830	0.00733988	0.011783	0.533337
237	463010	rs736282	0.015111	0.0185109	0.414312
238	463010	rs743316	-0.0140817	0.0207226	0.496801
239	463010	rs74701752	0.0234552	0.0211653	0.267778
240	463010	rs7481514	-0.0316672	0.0195151	0.104654
241	463010	rs74998289	-0.0112863	0.0132725	0.395132
242	463010	rs7594904	-0.0306978	0.0209555	0.142947
243	463010	rs7603132	-0.0390051	0.0191004	0.0411406
244	463010	rs76076331	-0.0129421	0.0163008	0.427221
245	463010	rs7650602	0.0128011	0.0215048	0.551666
246	463010	rs76878669	0.0103411	0.016945	0.541681
247	463010	rs77025239	-0.00949648	0.0195705	0.627503
248	463010	rs77835879	0.0175186	0.0207955	0.399553
249	463010	rs7796203	0.00129189	0.0186684	0.944829
250	463010	rs7803932	-0.0060705	0.0186943	0.74539
251	463010	rs7808399	0.00101138	0.0188344	0.957175
252	463010	rs7833201	0.0265428	0.0198124	0.180342
253	463010	rs7863447	-0.0366955	0.0164083	0.0253256
254	463010	rs78721320	-0.00755763	0.0194396	0.697442
255	463010	rs790647	0.030504	0.0159799	0.0562753
256	463010	rs7924036	0.00763751	0.0133033	0.565895
257	463010	rs79265434	-0.00148191	0.0133163	0.91139
258	463010	rs79269403	0.0119622	0.0164484	0.467068
259	463010	rs7928622	0.0105027	0.0212279	0.620771
260	463010	rs795230	-0.0364426	0.0212165	0.0858593
261	463010	rs79523955	-0.0519689	0.0187677	0.0056218
262	463010	rs7977614	-0.0106395	0.0165414	0.520091
263	463010	rs7993663	-0.0128117	0.0176694	0.468404
264	463010	rs8008382	-0.0256589	0.0180923	0.156125
265	463010	rs80171383	-0.00728593	0.019631	0.71053
266	463010	rs8020034	0.00493335	0.0145559	0.734667
267	463010	rs818415	-0.0209876	0.020584	0.307914
268	463010	rs837080	-0.000421729	0.0183233	0.981637
269	463010	rs892612	-0.012321	0.0188461	0.513262
270	463010	rs894067	-0.00921303	0.0197059	0.640123
271	463010	rs9289300	0.0119532	0.0181275	0.509643
272	463010	rs9320493	0.0118066	0.0200406	0.555771
273	463010	rs9342482	-0.00149126	0.0182789	0.934978
274	463010	rs9349956	0.0333595	0.0136795	0.0147422
275	463010	rs9372625	-0.0011095	0.00864729	0.897907
276	463010	rs9384679	-0.0256799	0.0215152	0.232647
277	463010	rs9386319	-0.0157847	0.0206819	0.445338
278	463010	rs9386787	-0.0110866	0.0208591	0.595071
279	463010	rs9436866	0.00592885	0.018079	0.742956
280	463010	rs9503598	-0.031801	0.018794	0.0906296
281	463010	rs9529119	0.00868965	0.018591	0.640205
282	463010	rs9556958	-0.00749672	0.0186104	0.687077
283	463010	rs9616906	-0.00226548	0.0134216	0.865959
284	463010	rs9679654	-0.0453057	0.0193939	0.0194869
285	463010	rs969512	-0.00812626	0.0169524	0.631684
286	463010	rs9704097	-0.0255921	0.0193836	0.186735
287	463010	rs9882532	-0.00892127	0.0173107	0.6063
288	463010	rs9914918	0.00315105	0.0189702	0.868074
289	463010	rs9933256	-0.0280086	0.0176787	0.113121
290	463010	rs9936270	-0.017405	0.0171274	0.309531
291	463010	rs9938678	0.00963601	0.017481	0.581478
292	463010	rs9964724	-0.00907371	0.0108489	0.402945
293	463010	rs9995567	-0.00585296	0.0208935	0.779375
294	463010	All - Inverse variance weighted	-0.00608213	0.000989015	7.76e-10
295	463010	All - MR Egger	-0.00377042	0.00413499	0.362612
